# Supplementary material for: Pseudaspidimerus palatus, a new species of the genus Pseudaspidimerus Kapur, 1948 from the Malay Peninsula (Coleoptera, Coccinellidae)
Source: Zookeys. 2017 Oct 4;(706):109–15. doi: 10.3897/zookeys.706.18081 (PMC5674088; doi:10.3897/zookeys.706.18081)
Supplement: XML Treatment for Pseudaspidimerus palatus [file zookeys.706.18081-treatment1.xml]

<!DOCTYPE tp:taxon-treatment
  PUBLIC "-//TaxonX//DTD Taxonomic Treatment Publishing DTD v0 20100105//EN" "tax-treatment-NSO.dtd">
<tp:taxon-treatment xmlns:tp="http://www.plazi.org/taxpub"><tp:treatment-meta><kwd-group><label>Taxon classification</label><kwd><named-content xmlns:xlink="http://www.w3.org/1999/xlink" content-type="kingdom">Animalia</named-content></kwd><kwd><named-content xmlns:xlink="http://www.w3.org/1999/xlink" content-type="order">Coleoptera</named-content></kwd><kwd><named-content xmlns:xlink="http://www.w3.org/1999/xlink" content-type="family">Coccinellidae</named-content></kwd></kwd-group><mixed-citation publication-type="journal"><person-group><name><surname>Huo</surname><given-names>Lizhi</given-names></name><name><surname>Li</surname><given-names>Wenjing</given-names></name><name><surname>Wang</surname><given-names>Xingmin</given-names></name></person-group><article-title>
          <italic><tp:taxon-name><tp:taxon-name-part taxon-name-part-type="genus" reg="Pseudaspidimerus">Pseudaspidimerus</tp:taxon-name-part> <tp:taxon-name-part taxon-name-part-type="species" reg="palatus">palatus</tp:taxon-name-part></tp:taxon-name></italic>, a new species of the genus <italic><tp:taxon-name><tp:taxon-name-part taxon-name-part-type="genus" reg="Pseudaspidimerus">Pseudaspidimerus</tp:taxon-name-part></tp:taxon-name></italic> Kapur, 1948 from the Malay Peninsula (<tp:taxon-name><tp:taxon-name-part taxon-name-part-type="order">Coleoptera</tp:taxon-name-part></tp:taxon-name>, <tp:taxon-name><tp:taxon-name-part taxon-name-part-type="family">Coccinellidae</tp:taxon-name-part></tp:taxon-name>)</article-title><source>Zookeys</source><day>4</day><month>10</month><year>2017</year><volume>2017</volume><issue>706</issue><fpage>109</fpage><lpage>115</lpage><pub-id pub-id-type="doi">10.3897/zookeys.706.18081</pub-id></mixed-citation></tp:treatment-meta><tp:nomenclature><tp:taxon-name>
            <tp:taxon-name-part taxon-name-part-type="genus" reg="Pseudaspidimerus">Pseudaspidimerus</tp:taxon-name-part>
            <tp:taxon-name-part taxon-name-part-type="species" reg="palatus">palatus</tp:taxon-name-part>
            <object-id xmlns:xlink="http://www.w3.org/1999/xlink" content-type="zoobank" xlink:type="simple">http://zoobank.org/7961DD3D-2423-42E1-A7E5-35C53C0A4612</object-id>
          </tp:taxon-name><tp:taxon-authority>Huo &amp; Wang</tp:taxon-authority><tp:taxon-status xmlns:xlink="http://www.w3.org/1999/xlink" xlink:type="simple">sp. n.</tp:taxon-status><xref ref-type="fig" rid="F1">Figures 1</xref><xref ref-type="fig" rid="F2">, 2</xref><xref ref-type="fig" rid="F3">, 3</xref></tp:nomenclature><tp:treatment-sec sec-type="Types" id="SECID0EFHAC"><title>Types.</title><p>
            <bold>Holotype</bold>: 1♂, “Thailand, Ranong prov. Ban Na env., 22-26.III.1996, <named-content xmlns:xlink="http://www.w3.org/1999/xlink" content-type="dwc:verbatimCoordinates" xlink:type="simple"><named-content content-type="geo-json" specific-use="{&#34;type&#34;:&#34;Point&#34;,&#34;coordinates&#34;:[98.700000,9.566667]}" id="NCID0EQHAC" xlink:type="simple">9°34'N, 98°42'E</named-content></named-content>, K Majer leg” (<named-content xmlns:xlink="http://www.w3.org/1999/xlink" content-type="dwc:institutional_code" xlink:type="simple">NMPC</named-content>); <bold>Paratypes</bold> (5): 2♀, “S Thailand, Betong Gunung Cang dun vill., Yala dist., 25.3.-22.4.1993, J. Horák leg” (<named-content xmlns:xlink="http://www.w3.org/1999/xlink" content-type="dwc:institutional_code" xlink:type="simple">NMPC</named-content>, <named-content xmlns:xlink="http://www.w3.org/1999/xlink" content-type="dwc:institutional_code" xlink:type="simple">SCAU</named-content>); 2♂, “Singapore, 29 Dr. Baum” (<abbrev xmlns:xlink="http://www.w3.org/1999/xlink" content-type="institution" xlink:title="Museum and Institute of Zoology PAS, Warsaw, Poland" id="ABBRID0EGIAC" xlink:type="simple">MIZ</abbrev>, <named-content xmlns:xlink="http://www.w3.org/1999/xlink" content-type="dwc:institutional_code" xlink:type="simple">SCAU</named-content>); 1♀, “Malacca Biró/ Kwala-Lumpur/” (<named-content xmlns:xlink="http://www.w3.org/1999/xlink" content-type="dwc:institutional_code" xlink:type="simple">HNHM</named-content>).</p></tp:treatment-sec><tp:treatment-sec sec-type="diagnosis" id="SECID0EVIAC"><title>Diagnosis.</title><p>Elytra black with apical part yellowish brown, maculae oblique expending from apical 1/3 of suture to lateral 1/2 length of lateral margin; Penis extremely robust, arcuate, swollen anteriorly with small inner branch, narrowest at middle; Penis guide, in lateral view, widest at base, gradually narrowing to pointed apex. In ventral view, shovel shaped, only a little longer than broad, slightly narrowing to basal 1/3, thence gradually narrowing to small rounded apex.</p></tp:treatment-sec><tp:treatment-sec sec-type="description" id="SECID0E1IAC"><title>Description.</title><p>
            <abbrev xmlns:xlink="http://www.w3.org/1999/xlink" xlink:title="total length" id="ABBRID0EAJAC" xlink:type="simple">TL</abbrev>: 1.91–2.07 mm, <abbrev xmlns:xlink="http://www.w3.org/1999/xlink" xlink:title="elytral length" id="ABBRID0EEJAC" xlink:type="simple">EL</abbrev>: 1.43–1.49 mm, <abbrev xmlns:xlink="http://www.w3.org/1999/xlink" xlink:title="total width" id="ABBRID0EIJAC" xlink:type="simple">TW</abbrev>: 1.56–1.66 mm, <abbrev xmlns:xlink="http://www.w3.org/1999/xlink" xlink:title="total height" id="ABBRID0EMJAC" xlink:type="simple">TH</abbrev>: 1.00–1.06 mm, <abbrev xmlns:xlink="http://www.w3.org/1999/xlink" xlink:title="pronotal length" id="ABBRID0EQJAC" xlink:type="simple">PL</abbrev>: 0.64–0.73 mm, <abbrev xmlns:xlink="http://www.w3.org/1999/xlink" xlink:title="pronotal width at widest part" id="ABBRID0EUJAC" xlink:type="simple">PW</abbrev>: 1.13–1.25 mm, <abbrev xmlns:xlink="http://www.w3.org/1999/xlink" xlink:title="head width" id="ABBRID0EYJAC" xlink:type="simple">HW</abbrev>: 0.76–0.81 mm, <abbrev xmlns:xlink="http://www.w3.org/1999/xlink" xlink:title="interocular distance" id="ABBRID0E3JAC" xlink:type="simple">ID</abbrev>: 0.40–0.43 mm, <abbrev xmlns:xlink="http://www.w3.org/1999/xlink" xlink:title="total length" id="ABBRID0EAKAC" xlink:type="simple">TL</abbrev>/<abbrev xmlns:xlink="http://www.w3.org/1999/xlink" xlink:title="total width" id="ABBRID0EEKAC" xlink:type="simple">TW</abbrev>: 1.22–1.25, <abbrev xmlns:xlink="http://www.w3.org/1999/xlink" xlink:title="pronotal length" id="ABBRID0EIKAC" xlink:type="simple">PL</abbrev>/<abbrev xmlns:xlink="http://www.w3.org/1999/xlink" xlink:title="pronotal width at widest part" id="ABBRID0EMKAC" xlink:type="simple">PW</abbrev>: 0.57–0.58, <abbrev xmlns:xlink="http://www.w3.org/1999/xlink" xlink:title="elytral length" id="ABBRID0EQKAC" xlink:type="simple">EL</abbrev>/<abbrev xmlns:xlink="http://www.w3.org/1999/xlink" xlink:title="elytral width" id="ABBRID0EUKAC" xlink:type="simple">EW</abbrev>: 0.90–0.92, <abbrev xmlns:xlink="http://www.w3.org/1999/xlink" xlink:title="head width" id="ABBRID0EYKAC" xlink:type="simple">HW</abbrev>/<abbrev xmlns:xlink="http://www.w3.org/1999/xlink" xlink:title="pronotal width at widest part" id="ABBRID0E3KAC" xlink:type="simple">PW</abbrev>: 0.65–0.67, <abbrev xmlns:xlink="http://www.w3.org/1999/xlink" xlink:title="pronotal width at widest part" id="ABBRID0EALAC" xlink:type="simple">PW</abbrev>/<abbrev xmlns:xlink="http://www.w3.org/1999/xlink" xlink:title="elytral width" id="ABBRID0EELAC" xlink:type="simple">EW</abbrev>: 0.72–0.75, <abbrev xmlns:xlink="http://www.w3.org/1999/xlink" xlink:title="interocular distance" id="ABBRID0EILAC" xlink:type="simple">ID</abbrev>/<abbrev xmlns:xlink="http://www.w3.org/1999/xlink" xlink:title="head width" id="ABBRID0EMLAC" xlink:type="simple">HW</abbrev>: 0.53.</p><p>
            <bold><italic>Body</italic></bold> oblong oval, densely covered with short, silvery white pubescence (Fig. <xref ref-type="fig" rid="F1">1a</xref>). Head yellow in male (Fig. <xref ref-type="fig" rid="F1">1b</xref>) and black in female. Pronotum black with anterior margin narrowly reddish brown and ante-lateral corners with a small triangular yellow spot. Elytra black with apical part yellowish brown, maculae oblique expending from apical 1/3 of suture to lateral 1/2 length of lateral margin. Underside dark brown to black except mouthpart, prothoracic hypomeron, and legs yellow. Mentum dark brown. Posterior margin of ventrite 6 strongly emarginate in male and broadly rounded in female (Fig. <xref ref-type="fig" rid="F1">1d–e</xref>). Punctures on frons fine and dense, 0.5–1.0 diameters apart; on elytra and pronotum sparse, 1.0–2.0 diameters apart; on metaventrite fine and sparse on middle part, coarse and densely distributed laterally (Fig. <xref ref-type="fig" rid="F2">2a</xref>). Ventral surface with short, dense, silvery pubescence.</p><p>
            <bold><italic>Male genitalia.</italic></bold> Penis extremely robust, arcuate, swollen anteriorly with small inner branch, narrowest at middle (Fig. <xref ref-type="fig" rid="F1">1g</xref>). Tegminal strut slightly shorter than main part of tegmen. Parameres slightly longer than phallobase length and a little shorter than penis guide, apex with long sparse setae (Fig. <xref ref-type="fig" rid="F1">1h</xref>). Penis guide, in lateral view, widest at base, gradually narrowing to pointed apex. In ventral view, shovel shaped, only a little longer than broad, slightly narrowing to basal 1/3, thence gradually narrowing to small rounded apex (Fig. <xref ref-type="fig" rid="F1">1i</xref>).</p><p>
            <bold><italic>Female genitalia.</italic></bold> Coxites fairly broad, 0.5 times as long as wide, with a projection on basal end, apical and outer margin with dense, long setae. Spermatheca curved, C-shaped, ramus and nodulus not clearly differentiated (Fig. <xref ref-type="fig" rid="F1">1f</xref>).</p><fig id="F1" position="float" orientation="portrait"><label>Figure 1.</label><caption><p>
                <italic><tp:taxon-name><tp:taxon-name-part taxon-name-part-type="genus" reg="Pseudaspidimerus">Pseudaspidimerus</tp:taxon-name-part> <tp:taxon-name-part taxon-name-part-type="species" reg="palatus">palatus</tp:taxon-name-part></tp:taxon-name></italic> Huo &amp; Wang sp. n. <bold>a</bold> dorsal view <bold>b</bold> frontal view <bold>c</bold> lateral view <bold>d</bold> female abdomen <bold>e</bold> male abdomen <bold>f</bold> female genitalia <bold>g</bold> penis <bold>h</bold> lateral view of tegmen <bold>i</bold> ventral view of tegmen.</p></caption><graphic xmlns:xlink="http://www.w3.org/1999/xlink" xlink:href="zookeys-706-109-g001.jpg" position="float" orientation="portrait" xlink:type="simple" id="oo_159420.jpg"/></fig></tp:treatment-sec><tp:treatment-sec sec-type="distribution" id="SECID0EPOAC"><title>Distribution.</title><p>Thailand (Ranong, Yala), Malaysia (Kuala Lumpur), Singapore.</p><!--PageBreak--></tp:treatment-sec><tp:treatment-sec sec-type="remarks" id="SECID0EVOAC"><title>Remarks.</title><p>In general appearance, this species is similar to a variation of <italic><tp:taxon-name><tp:taxon-name-part taxon-name-part-type="genus" reg="Pseudaspidimerus">P.</tp:taxon-name-part> <tp:taxon-name-part taxon-name-part-type="species" reg="mauliki">mauliki</tp:taxon-name-part></tp:taxon-name></italic> (<xref ref-type="bibr" rid="B2">Huo et al. 2014</xref>, Fig. <xref ref-type="fig" rid="F2">2e</xref>) with elytral apical third with an oblique yellowish brown spot laterally extending up to nearly the half length of elytra. The penis of male genitalia is also very similar to that of <italic><tp:taxon-name><tp:taxon-name-part taxon-name-part-type="genus" reg="Pseudaspidimerus">P.</tp:taxon-name-part> <tp:taxon-name-part taxon-name-part-type="species" reg="mauliki">mauliki</tp:taxon-name-part></tp:taxon-name></italic> (<xref ref-type="bibr" rid="B2">Huo et al. 2014</xref>, Fig. <xref ref-type="fig" rid="F2">2j</xref>): penis extremely robust, arcuate, <!--PageBreak-->swollen anteriorly with a small inner branch, narrowest at middle. The only difference is the ventral view of penis guide. In <italic><tp:taxon-name><tp:taxon-name-part taxon-name-part-type="genus" reg="Pseudaspidimerus">P.</tp:taxon-name-part> <tp:taxon-name-part taxon-name-part-type="species" reg="mauliki">mauliki</tp:taxon-name-part></tp:taxon-name></italic>, penis guide is about 1.2 times as long as broad at base, widest at basal third and then gradually narrowing to a fairly broad apex, which is weakly emarginate at middle (<xref ref-type="bibr" rid="B2">Huo et al. 2014</xref>, Fig. <xref ref-type="fig" rid="F2">2k</xref>). In <italic><tp:taxon-name><tp:taxon-name-part taxon-name-part-type="genus" reg="Pseudaspidimerus">P.</tp:taxon-name-part> <tp:taxon-name-part taxon-name-part-type="species" reg="palatus">palatus</tp:taxon-name-part></tp:taxon-name></italic>, penis guide is shovel <!--PageBreak-->shaped, only a little longer than broad, widest at basal third, gradually narrowed thereafter to a rounded apex. The shape of the penis guide is also close to that of <italic><tp:taxon-name><tp:taxon-name-part taxon-name-part-type="genus" reg="Pseudaspidimerus">P.</tp:taxon-name-part> <tp:taxon-name-part taxon-name-part-type="species" reg="lambai">lambai</tp:taxon-name-part></tp:taxon-name></italic> Kapur, 1967 and <italic><tp:taxon-name><tp:taxon-name-part taxon-name-part-type="genus" reg="Pseudaspidimerus">P.</tp:taxon-name-part> <tp:taxon-name-part taxon-name-part-type="species" reg="flaviceps">flaviceps</tp:taxon-name-part></tp:taxon-name></italic> (Walker, 1859). In <italic><tp:taxon-name><tp:taxon-name-part taxon-name-part-type="genus" reg="Pseudaspidimerus">P.</tp:taxon-name-part> <tp:taxon-name-part taxon-name-part-type="species" reg="lambai">lambai</tp:taxon-name-part></tp:taxon-name></italic> and <italic><tp:taxon-name><tp:taxon-name-part taxon-name-part-type="genus" reg="Pseudaspidimerus">P.</tp:taxon-name-part> <tp:taxon-name-part taxon-name-part-type="species" reg="flaviceps">flaviceps</tp:taxon-name-part></tp:taxon-name></italic>, penis guide is more slender in lateral view and longer in ventral view, and about two times as long as broad.</p><fig id="F2" position="float" orientation="portrait"><label>Figure 2.</label><caption><p>
                <italic><tp:taxon-name><tp:taxon-name-part taxon-name-part-type="genus" reg="Pseudaspidimerus">Pseudaspidimerus</tp:taxon-name-part> <tp:taxon-name-part taxon-name-part-type="species" reg="palatus">palatus</tp:taxon-name-part></tp:taxon-name></italic> Huo et Wang sp. n. <bold>a</bold> ventral view <bold>b</bold> prosternum and mouth part.</p></caption><graphic xmlns:xlink="http://www.w3.org/1999/xlink" xlink:href="zookeys-706-109-g002.jpg" position="float" orientation="portrait" xlink:type="simple" id="oo_159421.jpg"/></fig></tp:treatment-sec><tp:treatment-sec sec-type="etymology" id="SECID0EMDAE"><title>Etymology.</title><p>The specific name is derived from the Latin noun “pala” and postfix “-atus”, referring to that its penis guide looks like a shovel in ventral view.</p><fig id="F3" position="float" orientation="portrait"><label>Figure 3.</label><caption><p>Distribution map of <italic><tp:taxon-name><tp:taxon-name-part taxon-name-part-type="genus" reg="Pseudaspidimerus">Pseudaspidimerus</tp:taxon-name-part> <tp:taxon-name-part taxon-name-part-type="species" reg="palatus">palatus</tp:taxon-name-part></tp:taxon-name></italic> Huo &amp; Wang, sp. n.</p></caption><graphic xmlns:xlink="http://www.w3.org/1999/xlink" xlink:href="zookeys-706-109-g003.jpg" position="float" orientation="portrait" xlink:type="simple" id="oo_159422.jpg"/></fig></tp:treatment-sec><ref-list><ref id="B2"><mixed-citation xmlns:xlink="http://www.w3.org/1999/xlink" xlink:type="simple">
          <person-group><name name-style="western"><surname>Huo</surname><given-names>LZ</given-names></name><name name-style="western"><surname>Wang</surname><given-names>XM</given-names></name><name name-style="western"><surname>Chen</surname><given-names>XS</given-names></name><name name-style="western"><surname>Ren</surname><given-names>SX</given-names></name></person-group> (<year>2014</year>) <article-title>The genus <italic><tp:taxon-name><tp:taxon-name-part taxon-name-part-type="genus">Pseudaspidimerus</tp:taxon-name-part></tp:taxon-name></italic> Kapur, 1948 (<tp:taxon-name><tp:taxon-name-part taxon-name-part-type="order">Coleoptera</tp:taxon-name-part></tp:taxon-name>: <tp:taxon-name><tp:taxon-name-part taxon-name-part-type="family">Coccinellidae</tp:taxon-name-part></tp:taxon-name>) from Laos, with descriptions of two new species.</article-title> <source>The Pan-Pacific Entomologist</source> <volume>90</volume>(<issue>4</issue>): <fpage>182</fpage>–<lpage>190</lpage>. <ext-link xlink:type="simple" ext-link-type="doi" xlink:href="10.3956/2014-90.4.182">http://dx.doi.org/10.3956/2014-90.4.182</ext-link></mixed-citation></ref></ref-list></tp:taxon-treatment>
