# Supplementary material for: Pseudaspidimerus palatus, a new species of the genus Pseudaspidimerus Kapur, 1948 from the Malay Peninsula (Coleoptera, Coccinellidae)
Source: Zookeys. 2017 Oct 4;(706):109–15. doi: 10.3897/zookeys.706.18081 (PMC5674088; doi:10.3897/zookeys.706.18081)
Supplement: Supplementary material 1 — Table of localities [file zookeys-706-109-s001.xlsx]

## Sheet: Sheet1
Species name	Labels	Longitude	Latitude
Pseudaspidimerus shovelatus Huo et Wang, sp. nov.	Thailand, Ranong prov.Ban Na env., 22-26.III.1996, 9°34′ N, 98°42′E, K Majer leg	9° 34.00’N	98° 42.00’E
	S Thailand, Betong Gunung Cang dun vill., Yala dist., 25.3.-22.4.1993, J. Horák leg	5° 46.73’N	101° 05.08’E
	Singapore, 29 Dr. Baum	1° 16.86’N	103° 50.96’E
	Malacca Biró/ Kwala-Lumpur	3° 08.35’N	101° 41.27’E
